# Supplementary material for: Exploring the Multifaceted Potential of a Peptide Fraction Derived from Saccharomyces cerevisiae Metabolism: Antimicrobial, Antioxidant, Antidiabetic, and Anti-Inflammatory Properties
Source: Antibiotics (Basel). 2023 Aug 18;12(8):1332. doi: 10.3390/antibiotics12081332 (PMC10451726; doi:10.3390/antibiotics12081332)
Supplement: Supplementary file 1 [file antibiotics-12-01332-s001.zip]

Archive with 1 entries (1 files):
- antibiotics-2504972-supplementary.pdf
